# Supplementary material for: Genomic insights into extended-spectrum β-lactamase- and plasmid-borne AmpC-producing Escherichia coli transmission between humans and livestock in rural Cambodia
Source: J Med Microbiol. 2025 Mar 13;74(3):001988. doi: 10.1099/jmm.0.001988 (PMC11915462; doi:10.1099/jmm.0.001988)
Supplement: Table S1. [file jmm-74-01988-s001.xlsx]

## Sheet: sheet 1
	Table S1. Isolate information for the genomes used in this study.
	No ID	ID	Village No	Household No	Coordinates	Uberstrain	Name with Village Number	Name	Longitude	Latitude	Source	age of the animal	Year	MLST (Achtman)	cgMLST	O Antigen	H Antigen	ESC_ID	Clermont Typing	fimH (fimTyper)	Completeness (%)	Contamination (%)	HC50 (cgMLST)	Coverage	N50	Length	Contig Number(>=200 bp)	SRA Accession Number	BioSample Accession
	1	C1	1	1	01.01.02	ESC_IB9058AA	C1_V1_01	C1_01_01_02_CU1Y	105.091	12.3336	poultry	<1 year	2011	155	270888	O49	H9	ESC_NC4883AA_AS	B1	fimH32	99.9287	0.10453	270888	232.9	133570	4923823	136	SRX26571006	SAMN44527774
	2	C2	1	3	01.03.01	ESC_IB9061AA	C2_V1_03	C2_01_03_01_CU1Y	105.091	12.3336	poultry	<1 year	2011	457	270890	O11 or OX19	H25	ESC_NC4886AA_AS	F	fimH145	99.9669	0.0372024	3856	235.8	193550	5080545	88	SRX26571007	SAMN44527775
	3	C3	1	9	01.09.03	ESC_IB9062AA	C3_V1_09	C3_01_09_03_CU1Y	105.091	12.3336	poultry	<1 year	2011	46	270887	O9	H4	ESC_NC4887AA_AS	A	fimH34	99.8677	0.811012	3579	276.3	72648	4709163	189	SRX26571029	SAMN44527776
	4	C4	1	10	01.10.04	ESC_IB9063AA	C4_V1_10	C4_01_10_04_CO1Y	105.091	12.3336	poultry	>1 year	2011	155	270889	O49	H9	ESC_NC4888AA_AS	B1	fimH32	99.9287	0.10453	270888	261.6	185547	4922995	131	SRX26571040	SAMN44527777
	5	C5	2	2	02.02.03	ESC_IB9065AA	C5_V2_02	C5_02_02_03_CU1Y	105.038	12.2403	poultry	<1 year	2011	155	271401	-	H12	ESC_NC4890AA_AS	B1	fimH30	99.9669	0.116922	271401	295.1	166424	4906101	82	SRX26571051	SAMN44527778
	6	C6	2	6	02.06.02	ESC_IB9060AA	C6_V2_06	C6_02_06_02_CO1Y	105.038	12.2403	poultry	>1 year	2011	156	271397	O30	H28	ESC_NC4885AA_AS	B1	fimH38	99.9287	0.10453	181738	239.4	168108	4829636	87	SRX26571062	SAMN44527779
	7	C7	2	6	02.06.03	ESC_IB9059AA	C7_V2_06	C7_02_06_03_CO1Y	105.038	12.2403	poultry	>1 year	2011	156	271397	O30	H28	ESC_NC4884AA_AS	B1	fimH38	99.9287	0.10453	181738	269.2	168108	4825501	79	SRX26571073	SAMN44527780
	8	C8	2	7	02.07.01	ESC_IB9056AA	C8_V2_07	C8_02_07_01_CU1Y	105.038	12.2403	poultry	<1 year	2011	48	271391	O118 or O151	H29	ESC_NC4881AA_AS	A	fimH23	99.9669	0.888724	271391	237.9	106121	4619535	108	SRX26571084	SAMN44527781
	9	C9	2	8	02.08.03	ESC_IB9057AA	C9_V2_08	C9_02.08.03_CO1Y	105.038	12.2403	poultry	>1 year	2011	410	271403	-	H9	ESC_NC4882AA_AS	C	fimH24	99.6239	0.295078	1269	211.6	173813	5029692	107	SRX26571095	SAMN44527782
	10	C10	3	3	03.03.01	ESC_IB9064AA	C10_V3_03	C10_03.03.01_CO1Y	105.189	12.3353	poultry	>1 year	2011	46	271400	O9	H4	ESC_NC4889AA_AS	A	fimH34	99.9669	0.394345	169449	279.9	82497	4633903	151	SRX26571106	SAMN44527783
	11	C11	3	4	03.04.01	ESC_IB9078AA	C11_V3_04	C11_03.04.01_CO1Y	105.189	12.3353	poultry	>1 year	2011	34	271404	O62 or O68	H30	ESC_NC4903AA_AS	A	fimH24	99.6693	0.0868056	31719	280.1	117455	4774965	128	SRX26571008	SAMN44527784
	12	C12	4	5	04.05.01	ESC_IB9067AA	C12_V4_05	C12_04.05.01_CU1Y	105.101	12.2361	poultry	<1 year	2011	15565	271396	-	H30	ESC_NC4892AA_AS	A	Unknown	99.9669	0.245536	271396	224.1	121358	4619728	87	SRX26571019	SAMN44527785
	13	C13	4	5	04.05.03	ESC_IB9072AA	C13_V4_05	C13_04.05.03_CU1Y	105.101	12.2361	poultry	<1 year	2011	15565	271396	-	H30	ESC_NC4897AA_AS	A	Unknown	99.9669	0.245536	271396	241.9	150607	4619587	84	SRX26571021	SAMN44527786
	14	C14	4	6	04.06.01	ESC_IB9069AA	C14_V4_06	C14_04.06.01_CO1Y	105.101	12.2361	poultry	>1 year	2011	167	271402	O89	H9	ESC_NC4894AA_AS	A	Unknown	99.6693	0.948661	10922	220.5	147693	4930849	107	SRX26571022	SAMN44527787
	15	C15	4	8	04.08.01	ESC_IB9070AA	C15_V4_08	C15_04.08.01_CO1Y	105.101	12.2361	poultry	>1 year	2011	48	271395	O15	H11	ESC_NC4895AA_AS	A	fimH41	99.9669	0.186012	271395	239.3	114372	4679852	128	SRX26571023	SAMN44527788
	16	C16	4	8	04.08.02	ESC_IB9071AA	C16_V4_08	C16_04.08.02_CO1U	105.101	12.2361	poultry	>1 year	2011	746	271393	-	H37	ESC_NC4896AA_AS	A	fimH31	99.9669	0.0372024	271393	232.4	79471	4733772	197	SRX26571024	SAMN44527789
	17	C17	4	8	04.08.03	ESC_IB9068AA	C17_V4_08	C17_04.08.03_CO1Y	105.101	12.2361	poultry	>1 year	2011	224	271398	O8	H23	ESC_NC4893AA_AS	B1	fimH61	99.9669	0.15625	4008	218.8	403808	4886239	65	SRX26571025	SAMN44527790
	18	C18	4	10	04.10.03	ESC_IB9074AA	C18_V4_10	C18_04.10.03_CU1Y	105.101	12.2361	poultry	<1 year	2011	744	271399	O89	H9	ESC_NC4899AA_AS	A	fimH54	99.6693	0.665391	3561	218.3	141935	5093154	120	SRX26571026	SAMN44527791
	19	C19	4	10	04.10.04	ESC_IB9066AA	C19_V4_10	C19_04.10.04_CO1Y	105.101	12.2361	poultry	>1 year	2011	7188	271394	O74	H52	ESC_NC4891AA_AS	A	fimH23	99.9287	0.295078	271394	212.1	74839	4703366	166	SRX26571027	SAMN44527792
	20	C20	5	2	05.02.01	ESC_IB9076AA	C20_V5_02	C20_05.02.01_CO1Y	105.088	12.0939	poultry	>1 year	2011	155	271392	O153	H21	ESC_NC4901AA_AS	B1	fimH32	99.9287	0.409408	39851	267.9	180934	4696725	84	SRX26571028	SAMN44527793
	21	C21	5	2	05.02.02	ESC_IB9075AA	C21_V5_02	C21_05.02.02_CO1Y	105.088	12.0939	poultry	>1 year	2011	871	271553	O10	H5	ESC_NC4900AA_AS	A	*	99.9669	0.136409	271553	274.5	80170	4553674	144	SRX26571030	SAMN44527794
	22	C22	6	3	06.03.03	ESC_IB9073AA	C22_V6_03	C22_06.03.03_CU1Y	105.157	12.0369	poultry	<1 year	2011	206	271554	-	H5	ESC_NC4898AA_AS	A	fimH23	99.9669	0.285218	271554	240.5	79763	4742983	179	SRX26571031	SAMN44527795
	23	C23	8	5	08.05.01	ESC_IB9080AA	C23_V8_05	C23_08.05.01_CU1Y_	105.113	12.0031	poultry	<1 year	2011	410	271549	-	H9	ESC_NC4905AA_AS	C	fimH24	99.6239	0.148084	1269	346.8	174041	4921964	119	SRX26571032	SAMN44527796
	24	C24	8	5	08.05.02	ESC_IB9077AA	C24_V8_05	C24_08.05.02_CU1Y	105.113	12.0031	poultry	<1 year	2011	410	271549	-	H9	ESC_NC4902AA_AS	C	fimH24	99.6239	0.186193	1269	250.9	173813	5105489	131	SRX26571033	SAMN44527797
	25	C25	8	6	08.06.02	ESC_IB9079AA	C25_V8_06	C25_08.06.02_CU1Y	105.113	12.0031	poultry	<1 year	2011	48	271556	O9	H11	ESC_NC4904AA_AS	A	fimH41	99.0741	0.0744048	271556	309.1	97528	4651516	123	SRX26571034	SAMN44527798
	26	C26	8	7	08.07.02	ESC_IB9097AA	C26_V8_07	C26_08.07.02_CO1Y	105.113	12.0031	poultry	>1 year	2011	3631	271551	O8	H21	ESC_NC4922AA_AS	A	Unknown	99.319	0.356054	271551	266.8	91075	4738630	145	SRX26571035	SAMN44527799
	27	C27	8	10	08.10.02	ESC_IB9103AA	C27_V8_10	C27_08.10.02_CU1Y	105.113	12.0031	poultry	<1 year	2011	4358	271552	O25	H16	ESC_NC4928AA_AS	A	fimH54	99.9669	0.30754	271552	286.4	83427	4982224	174	SRX26571036	SAMN44527800
	28	C28	8	10	08.10.03	ESC_IB9111AA	C28_V8_10	C28_08.10.03_CU1Y	105.113	12.0031	poultry	<1 year	2011	6782	271550	O6	H16	ESC_NC4936AA_AS	A	fimH34	99.9669	0.377338	31747	255.8	93627	4902556	167	SRX26571037	SAMN44527801
	29	C29	8	10	08.10.03	ESC_IB9092AA	C29_V8_10	C29_08.10.03_CU1Y	105.113	12.0031	poultry	<1 year	2011	12824	271547	O99	H42	ESC_NC4917AA_AS	A	Unknown	99.9287	0.242451	271547	243.5	82851	4482971	117	SRX26571038	SAMN44527802
	30	C30	9	3	09.03.01	ESC_IB9114AA	C30_V9_03	C30_09.03.01_CO1Y	105.078	11.9167	poultry	>1 year	2011	3014	271548	O9	H4	ESC_NC4939AA_AS	A	fimH34	99.9287	0.155343	31669	365.6	112991	4611286	115	SRX26571039	SAMN44527803
	31	C31	9	5	09.05.01	ESC_IB9099AA	C31_V9_05	C31_09.05.01_CO1Y	105.078	11.9167	poultry	>1 year	2011	410	271555	O8	H21	ESC_NC4924AA_AS	C	fimH24	99.9287	0.142639	10199	265.9	173605	4836836	109	SRX26571041	SAMN44527804
	32	C32	9	9	09.09.01	ESC_IB9110AA	C32_V9_09	C32_09.09.01_CU1Y	105.078	11.9167	poultry	<1 year	2011	1722	271560	O1	H25	ESC_NC4935AA_AS	F	fimH153	99.9669	0.394345	9877	268.9	209820	4836414	69	SRX26571042	SAMN44527805
	33	C33	10	1	10.01.02	ESC_IB9096AA	C33_V10_01	C33_10.01.02_CU1Y	104.954	11.9742	poultry	<1 year	2011	617	271559	O89	H9	ESC_NC4921AA_AS	A	Unknown	99.6693	0.0967262	271559	252.7	147693	4935698	134	SRX26571043	SAMN44527806
	34	C34	10	10	10.10.02	ESC_IB9112AA	C34_V10_10	C34_10.10.02_CO1Y	104.954	11.9742	poultry	>1 year	2011	2040	271567	O159	H20	ESC_NC4937AA_AS	A	fimH38	99.9287	0.155343	9351	313.7	183313	5080147	123	SRX26571044	SAMN44527807
	35	C35	1	10	01.10.03	ESC_IB9113AA	C35_V1_10	C35_01.10.03_DO1Y	105.091	12.3336	poultry	>1 year	2011	48	271568	O9	H11	ESC_NC4938AA_AS	A	fimH41	99.0741	0.0744048	271556	348.4	97551	4651539	124	SRX26571045	SAMN44527808
	36	C36	2	3	02.03.01	ESC_IB9101AA	C36_V2_03	C36_02.03.01_DO1Y	105.038	12.2403	poultry	>1 year	2011	1638	271565	B3 or O167	H54	ESC_NC4926AA_AS	A	Unknown	99.9669	0.112788	271565	276.4	126923	4833822	153	SRX26571046	SAMN44527809
	37	C37	2	5	02.05.02	ESC_IB9093AA	C37_V2_05	C37_02.05.02_DU1Y	105.038	12.2403	poultry	>1 year	2011	6782	271566	O6	H16	ESC_NC4918AA_AS	A	fimH34	99.9669	0.0797194	31747	242	97084	4819547	133	SRX26571047	SAMN44527810
	38	C38	4	9	04.09.01	ESC_IB9102AA	C38_V4_09	C38_04.09.01_DO1Y	105.101	12.2361	poultry	>1 year	2011	155	271561	O160	H51	ESC_NC4927AA_AS	B1	fimH32	99.9287	0.270035	39291	284.1	185044	4829149	81	SRX26571048	SAMN44527811
	39	C39	1	10	01.10.05	ESC_IB9109AA	C39_V1_10	C39_01.10.05_PO6M	105.091	12.3336	Pig	>6 months	2011	189	271558	O80	H21	ESC_NC4934AA_AS	A	fimH54	99.9287	0.142639	271558	261.8	204482	4850812	123	SRX26571049	SAMN44527812
	40	C40	2	3	02.03.03	ESC_IB9094AA	C40_V2_03	C40_02.03.03_PU3M	105.038	12.2403	Pig	<3 month	2011	46	271562	O8	H4	ESC_NC4919AA_AS	A	Unknown	100	0.483631	34262	248	89422	4776296	167	SRX26571050	SAMN44527813
	41	C41	2	9	02.09.03	ESC_IB9104AA	C41_V2_09	C41_02.09.03_PU3M	105.038	12.2403	Pig	<3 month	2011	34	271564	O62 or O68	H30	ESC_NC4929AA_AS	A	fimH24	99.9669	0.0868056	31719	299.9	117455	4794829	131	SRX26571052	SAMN44527814
	42	C42	3	1	03.01.03	ESC_IB9091AA	C42_V3_01	C42_03.01.03_PO6M	105.189	12.3353	Pig	>6 months	2011	48	271426	O5	H11	ESC_NC4916AA_AS	A	fimH34	99.9669	0.0372024	271426	99.7	94233	4698484	144	SRX26571053	SAMN44527815
	43	C43	3	2	03.02.02	ESC_IB9115AA	C43_V3_02	C43_03.02.02_PO6M	105.189	12.3353	Pig	>6 months	2011	167	271557	O89	H9	ESC_NC4940AA_AS	A	Unknown	99.6693	0.948661	10603	231.9	137059	5084474	145	SRX26571054	SAMN44527816
	44	C44	3	3	03.03.02	ESC_IB9108AA	C44_V3_03	C44_03.03.02_PO6M	105.189	12.3353	Pig	>6 months	2011	15569	271563	O40	H19	ESC_NC4933AA_AS	A	fimH43	99.0741	0.659497	271563	275.8	51003	4699534	223	SRX26571055	SAMN44527817
	45	C45	3	3	03.03.03	ESC_IB9100AA	C45_V3_03	C45_03.03.03_PO6M	105.189	12.3353	Pig	>6 months	2011	46	271572	O9	H10	ESC_NC4925AA_AS	A	Unknown	99.9669	0.0642587	3833	280.1	114137	4760526	137	SRX26571056	SAMN44527818
	46	C46	3	7	03.07.04	ESC_IB9105AA	C46_V3_07	C46_03.07.04_PB3_6M	105.189	12.3353	Pig	3-6 month	2011	6018	271582	O8	H11	ESC_NC4930AA_AS	A	fimH54	99.9669	0.327735	271582	309.7	138401	4934625	114	SRX26571057	SAMN44527819
	47	C47	4	1	04.01.04	ESC_IB9098AA	C47_V4_01	C47_04.01.04_PO6M	105.101	12.2361	Pig	>6 months	2011	1408	271579	O13	H30	ESC_NC4923AA_AS	A	fimH86	99.9669	0.63244	271569	278.1	142454	4625407	109	SRX26571058	SAMN44527820
	48	C48	4	3	04.03.03	ESC_IB9106AA	C48_V4_03	C48_04.03.03_PB3_6M	105.101	12.2361	Pig	3-6 month	2011	1408	271569	O13	H30	ESC_NC4931AA_AS	A	fimH86	99.9669	0.63244	271569	228.9	137363	4661654	113	SRX26571059	SAMN44527821
	49	C49	4	6	04.06.03	ESC_IB9095AA	C49_V4_06	C49_04.06.03_PB3_6M	105.101	12.2361	Pig	3-6 month	2011	167	271574	O89	H21	ESC_NC4920AA_AS	A	fimH54	99.6693	0.0967262	4101	246.4	133146	4789443	115	SRX26571060	SAMN44527822
	50	C50	4	6	04.06.03	ESC_IB9107AA	C50_V4_06	C50_04.06.03_PB3_6M	105.101	12.2361	Pig	3-6 month	2011	10	271573	O171	H32	ESC_NC4932AA_AS	A	fimH305	99.8479	0.154124	271573	248.3	119571	4884849	130	SRX26571061	SAMN44527823
	51	C51	4	6	04.06.04	ESC_IB9121AA	C51_V4_06	C51_04.06.04_PB3_6M	105.101	12.2361	Pig	3-6 month	2011	44	271571	O89	H4	ESC_NC4946AA_AS	A	fimH54	99.8906	0.155343	1271	247	128458	4830510	143	SRX26571063	SAMN44527824
	52	C52	4	7	04.07.02	ESC_IB9130AA	C52_V4_07	C52_04.07.02_PO6M	105.101	12.2361	Pig	>6 months	2011	1716	271576	O169	H2	ESC_NC4955AA_AS	A	fimH54	99.9669	0.235615	75628	307.9	125994	4671896	123	SRX26571064	SAMN44527825
	53	C53	4	10	04.10.02	ESC_IB9123AA	C53_V4_10	C53_04.10.02_PU3M	105.101	12.2361	Pig	<3 month	2011	48	271575	O11 or OX19	H25	ESC_NC4948AA_AS	A	Unknown	99.9669	0.0797194	271575	252	128332	4909471	133	SRX26571065	SAMN44527826
	54	C54	6	2	06.02.05	ESC_IB9117AA	C54_V6_02	C54_06.02.05_PU3M	105.157	12.0369	Pig	<3 month	2011	5229	271570	O48	H34	ESC_NC4942AA_AS	B1	fimH1110	99.9287	0.148084	31768	216.9	150752	4957298	116	SRX26571066	SAMN44527827
	55	C55	6	9	06.09.04	ESC_IB9129AA	C55_V6_09	C55_06.09.04_PU3M	105.157	12.0369	Pig	<3 month	2011	38	271580	D6 or O130	H26	ESC_NC4954AA_AS	D	fimH5	99.9669	0.129795	29256	282.9	158423	5013329	123	SRX26571067	SAMN44527828
	56	C56	9	5	09.05.02	ESC_IB9122AA	C56_V9_05	C56_09.05.02_PU3M	105.078	11.9167	Pig	<3 month	2011	44	271581	O178	H11	ESC_NC4947AA_AS	A	fimH54	99.8906	0.307782	1271	246.2	122907	4809080	117	SRX26571068	SAMN44527829
	57	C57	1	2	01.02.01	ESC_IB9125AA	C57_V1_02	C57_01.02.01_CAO2Y	105.091	12.3336	Ruminant	>2 years	2011	15570	271577	O8	H21	ESC_NC4950AA_AS	B1	fimH31	99.9287	0.698263	271577	254.9	419001	4912814	60	SRX26571069	SAMN44527830
	58	C58	2	6	02.06.01	ESC_IB9118AA	C58_V2_06	C58_02.06.01_CAU6M	105.038	12.2403	Ruminant	<6 month	2011	156	271397	O59	H19	ESC_NC4943AA_AS	B1	fimH38	99.9287	0.10453	181738	230	168108	4829702	86	SRX26571070	SAMN44527831
	59	C59	9	4	09.04.02	ESC_IB9126AA	C59_V9_04	C59_09.04.02_CAO2Y	105.078	11.9167	Ruminant	>2 years	2011	410	271555	O8	H21	ESC_NC4951AA_AS	C	fimH24	99.9287	0.142639	10199	270.1	173605	4836398	111	SRX26571071	SAMN44527832
	60	C60	9	9	09.09.03	ESC_IB9127AA	C60_V9_09	C60_09.09.03_CAO2Y	105.078	11.9167	Ruminant	>2 years	2011	155	271578	-	H23	ESC_NC4952AA_AS	B1	fimH32	99.9287	0.123584	209652	299	133545	4671687	87	SRX26571072	SAMN44527833
	61	C61	3	6	03.06.01	ESC_IB9116AA	C61_V3_06	C61_03.06.01_RU6M	105.189	12.3353	Ruminant	<6 month	2011	156	271583	O30	H28	ESC_NC4941AA_AS	B1	fimH38	99.9287	0.206156	181738	188.1	168099	5001520	91	SRX26571074	SAMN44527834
	62	C62	7	1	07.01.02	ESC_IB9128AA	C62_V7_01	C62_07.01.02_BO2Y	105.138	12.0275	Ruminant	>2 years	2011	224	271481	O86	H18	ESC_NC4953AA_AS	B1	fimH61	99.9669	0.513393	29102	289.2	322001	4903807	97	SRX26571075	SAMN44527835
	63	C63	1	1	01.01.01	ESC_IB9120AA	C63_V1_01	C63_01.01.01_FEM	105.091	12.3336	Human	>18 years	2011	155	271590	O89	H4	ESC_NC4945AA_AS	B1	fimH32	99.9287	0.409408	39851	236.4	176116	4771905	86	SRX26571076	SAMN44527836
	64	C64	2	3	02.03.05	ESC_IB9124AA	C64_V2_03	C64_02.03.05_FEM	105.038	12.2403	Human	>18 years	2011	1674	271592	O173	H28	ESC_NC4949AA_AS	F	fimH138	99.9669	0.0967262	22015	251	261794	4973019	73	SRX26571077	SAMN44527837
	65	C65	2	10	02.10.01	ESC_IB9119AA	C65_V2_10	C65_02.10.01_FEM	105.038	12.2403	Human	>18 years	2011	1136	271585	O153	H21	ESC_NC4944AA_AS	B1	fimH31	99.9287	0.613023	21449	207.1	102960	5352914	267	SRX26571078	SAMN44527838
	66	C66	3	1	03.01.02	ESC_IB9148AA	C66_V3_01	C66_03.01.02_FEM	105.189	12.3353	Human	>18 years	2011	156	271599	-	H5	ESC_NC4973AA_AS	B1	fimH38	99.9287	0.142639	40598	385.9	146975	4886242	90	SRX26571079	SAMN44527839
	67	C67	3	6	03.06.06	ESC_IB9146AA	C67_V3_06	C67_03.06.06_FEM	105.189	12.3353	Human	>18 years	2011	542	271589	-	H5	ESC_NC4971AA_AS	A	fimH398	99.9669	0.575751	271589	317.3	106885	4845053	144	SRX26571080	SAMN44527840
	68	C68	4	8	04.08.04	ESC_IB9147AA	C68_V4_08	C68_04.08.04_FEM	105.101	12.2361	Human	>18 years	2011	206	271591	O9	H9	ESC_NC4972AA_AS	A	fimH41	99.9669	0.136409	39212	342.9	117711	4614082	108	SRX26571081	SAMN44527841
	70	C70	5	1	05.01.03	ESC_IB9144AA	C70_V5_01	C70_05.01.03_FEM	105.088	12.0939	Human	>18 years	2011	93	271588	O1	H25	ESC_NC4969AA_AS	A	fimH168	99.9669	0.272179	271588	318.6	98151	4816116	138	SRX26571082	SAMN44527842
	71	C71	5	3	05.03.02	ESC_IB9143AA	C71_V5_03	C71_05.03.02_FEM	105.088	12.0939	Human	>18 years	2011	155	271584	O15	H16	ESC_NC4968AA_AS	B1	fimH32	99.9287	0.409408	39851	295.3	177513	4687348	71	SRX26571083	SAMN44527843
	72	C72	5	9	05.09.02	ESC_IB9145AA	C72_V5_09	C72_05.09.02_FEM	105.088	12.0939	Human	>18 years	2011	1722	271594	O109	H45	ESC_NC4970AA_AS	F	fimH153	99.9669	0.394345	9877	311.8	180972	4960102	73	SRX26571085	SAMN44527844
	73	C73	6	10	06.10.02	ESC_IB9142AA	C73_V6_10	C73_06.10.02_FEM	105.157	12.0369	Human	>18 years	2011	155	271593	O153	H21	ESC_NC4967AA_AS	B1	fimH32	99.9287	0.409408	39851	295.5	177513	4694980	76	SRX26571086	SAMN44527845
	74	C74	7	1	07.01.02	ESC_IB9132AA	C74_V7_01	C74_07.01.02_FEM	105.138	12.0275	Human	>18 years	2011	224	271587	O86	H11	ESC_NC4957AA_AS	B1	fimH61	99.9669	0.215774	4008	210.7	321995	4880843	73	SRX26571087	SAMN44527846
	75	C75	7	4	07.04.03	ESC_IB9138AA	C75_V7_04	C75_07.04.03_FEM	105.138	12.0275	Human	>18 years	2011	1196	271596	O96	H23	ESC_NC4963AA_AS	B1	fimH31	99.9287	0.287456	3125	247.7	404336	4835031	53	SRX26571088	SAMN44527847
	76	C76	7	4	07.04.01	ESC_IB9139AA	C76_V7_04	C76_07.04.01_FEM	105.138	12.0275	Human	>18 years	2011	4380	271595	O16	H5	ESC_NC4964AA_AS	B1	fimH31	99.9287	0.338269	44314	242.2	280117	4838997	61	SRX26571089	SAMN44527848
	77	C77	7	5	07.05.02	ESC_IB9136AA	C77_V7_05	C77_07.05.02_FEM	105.138	12.0275	Human	>18 years	2011	12824	271586	O75	H5	ESC_NC4961AA_AS	A	Unknown	99.9287	0.242451	271547	254.7	82851	4544943	113	SRX26571090	SAMN44527849
	79	C79	7	8	07.08.02	ESC_IB9131AA	C79_V7_08	C79_07.08.02_FEM	105.138	12.0275	Human	>18 years	2011	4015	271615	O8	H23	ESC_NC4956AA_AS	A	fimH946	99.9669	0.0797194	271615	208.8	83761	4691788	138	SRX26571091	SAMN44527850
	80	C80	8	1	08.01.02	ESC_IB9137AA	C80_V8_01	C80_08.01.02_FEM	105.113	12.0031	Human	>18 years	2011	1193	271632	O91	H28	ESC_NC4962AA_AS	B2	fimH64	99.9669	0.390625	26	231.5	210573	5154273	118	SRX26571092	SAMN44527851
	81	C81	8	4	08.04.01	ESC_IB9141AA	C81_V8_04	C81_08.04.01_FEM	105.113	12.0031	Human	>18 years	2011	38	271619	O153	H21	ESC_NC4966AA_AS	D	fimH5	99.9669	0.129795	29256	255.9	126753	5202126	192	SRX26571093	SAMN44527852
	82	C82	8	9	08.09.01	ESC_IB9140AA	C82_V8_09	C82_08.09.01_FEM	105.113	12.0031	Human	>18 years	2011	131	271618	O86	H18	ESC_NC4965AA_AS	B2	fimH41	99.9669	0.334821	4626	246.3	279852	5019425	115	SRX26571094	SAMN44527853
	83	C83	9	2	09.02.01	ESC_IB9135AA	C83_V9_02	C83_09.02.01_FEM	105.078	11.9167	Human	>18 years	2011	131	271618	O99	H42	ESC_NC4960AA_AS	B2	fimH41	99.9669	0.334821	4626	224.8	299659	5018314	114	SRX26571096	SAMN44527854
	84	C84	9	3	09.03.02	ESC_IB9133AA	C84_V9_03	C84_09.03.02_FEM	105.078	11.9167	Human	>18 years	2011	501	271626	O54	H19	ESC_NC4958AA_AS	D	Unknown	99.9669	0.0868056	32541	200.1	130259	5209719	164	SRX26571097	SAMN44527855
	86	C86	9	7	09.07.02	ESC_IB9158AA	C86_V9_07	C86_09.07.02_FEM	105.078	11.9167	Human	>18 years	2011	617	271559	O144	H18	ESC_NC4983AA_AS	A	Unknown	99.6693	0.0967262	271559	226.1	147693	4934469	131	SRX26571099	SAMN44527857
	87	C87	10	2	10.02.03	ESC_IB9156AA	C87_V10_02	C87_10.02.03_FEM	104.954	11.9742	Human	>18 years	2011	2003	271630	O89	H9	ESC_NC4981AA_AS	D	fimH65	99.9669	0.286458	1731	206.8	148527	5246849	164	SRX26571100	SAMN44527858
	88	C88	10	9	10.09.01	ESC_IB9150AA	C88_V10_09	C88_10.09.01_FEM	104.954	11.9742	Human	>18 years	2011	38	271645	O153	H34	ESC_NC4975AA_AS	D	fimH5	99.9669	0.2042	31347	185	151161	5105507	124	SRX26571101	SAMN44527859
	89	C89	3	7	03.07.02	ESC_IB9151AA	C89_V3_07	C89_03.07.02_MAL	105.189	12.3353	Human	>18 years	2011	354	271622	O99	H42	ESC_NC4976AA_AS	F	fimH54	99.9669	0.241402	31568	180.9	222728	5200503	160	SRX26571102	SAMN44527860
	90	C90	4	5	04.05.01	ESC_IB9159AA	C90_V4_05	C90_04.05.01_MAL	105.101	12.2361	Human	>18 years	2011	14171	271633	O102	H6	ESC_NC4984AA_AS	A	fimH54	99.9287	0.934959	271633	245.2	47108	4835279	284	SRX26571103	SAMN44527861
	91	C91	6	3	06.03.01	ESC_IB9149AA	C91_V6_03	C91_06.03.01_MAL	105.157	12.0369	Human	>18 years	2011	206	271554	O153	H30	ESC_NC4974AA_AS	A	fimH23	99.9669	0.285218	271554	212.4	79763	4736611	161	SRX26571104	SAMN44527862
	93	C93	7	3	07.03.01	ESC_IB9171AA	C93_V7_03	C93_07.03.01_MAL	105.138	12.0275	Human	>18 years	2011	405	271635	O17 or O77	H18	ESC_NC4996AA_AS	D	fimH27	99.9669	0.135523	30	208.3	128994	5393803	167	SRX26571105	SAMN44527863
	94	C94	7	5	07.05.03	ESC_IB9152AA	C94_V7_05	C94_07.05.03_MAL	105.138	12.0275	Human	>18 years	2011	12824	271586	O153	H21	ESC_NC4977AA_AS	A	Unknown	99.9287	0.242451	271547	233.7	88026	4544805	110	SRX26571107	SAMN44527864
	95	C95	3	6	03.06.01	ESC_IB9154AA	C95_V3_06	C95_03.06.01_6_15Y	105.189	12.3353	Human	6-15 years	2011	617	271621	-	H5	ESC_NC4979AA_AS	A	Unknown	99.6693	0.56335	271621	223.4	99312	4995820	161	SRX26571108	SAMN44527865
	96	C96	3	6	03.06.05	ESC_IB9170AA	C96_V3_06	C96_03.06.05_6_15Y	105.189	12.3353	Human	6-15 years	2011	542	271643	O9	H4	ESC_NC4995AA_AS	A	fimH398	99.9669	0.0797194	271643	228.8	114501	4881258	118	SRX26571109	SAMN44527866
	97	C97	3	10	03.10.01	ESC_IB9169AA	C97_V3_10	C97_03.10.01_6_15Y	105.189	12.3353	Human	6-15 years	2011	746	271623	O86	H18	ESC_NC4994AA_AS	A	fimH54	99.9669	0.327735	271623	228.4	143831	4898819	120	SRX26571110	SAMN44527867
	98	C98	5	3	05.03.03	ESC_IB9153AA	C98_V5_03	C98_05.03.03_6-15Y	105.088	12.0939	Human	6-15 years	2011	155	271624	O89	H10	ESC_NC4978AA_AS	B1	fimH32	99.9287	0.409408	39851	237.5	180934	4686293	83	SRX26571111	SAMN44527868
	99	C99	5	4	05.04.01	ESC_IB9168AA	C99_V5_04	C99_05.04.01_6_15Y	105.088	12.0939	Human	6-15 years	2011	15565	271617	O102	H6	ESC_NC4993AA_AS	A	Unknown	99.9669	0.245536	271396	226.7	142815	4616063	81	SRX26571112	SAMN44527869
	100	C100	7	1	07.01.01	ESC_IB9174AA	C100-V7_01	C100-07.01.01_6_15Y	105.138	12.0275	Human	6-15 years	2011	394	271620	O86	H18	ESC_NC4999AA_AS	D	fimH47	99.9669	0.0868056	23406	210.9	214777	5403968	252	SRX26571113	SAMN44527870
	101	C101	7	6	07.06.01	ESC_IB9167AA	C101_V7_06	C101_07.06.01_6_15Y	105.138	12.0275	Human	6-15 years	2011	155	271624	O25	H4	ESC_NC4992AA_AS	B1	fimH32	99.9287	0.409408	39851	297.2	180934	4693546	91	SRX26571114	SAMN44527871
	102	C102	7	8	07.08.03	ESC_IB9160AA	C102_V7_08	C102_07.08.03_6_15Y	105.138	12.0275	Human	6-15 years	2011	746	271634	O9	H4	ESC_NC4985AA_AS	A	fimH54	99.0741	0.716057	271634	222.4	67301	4744987	184	SRX26571115	SAMN44527872
	103	C103	8	8	08.08.02	ESC_IB9162AA	C103_V8_08	C103_08.08.02_6_15Y	105.113	12.0031	Human	6-15 years	2011	46	271641	O89	H10	ESC_NC4987AA_AS	A	fimH34	99.9669	0.751488	3579	237.1	74264	4692822	194	SRX26571116	SAMN44527873
	104	C104	3	3	03.03.04	ESC_IB9173AA	C104_V3_03	C104_03.03.04_2_5Y	105.189	12.3353	Human	2-5 years	2011	3014	271614	-	H21	ESC_NC4998AA_AS	A	fimH34	99.9287	0.307782	31669	241.5	113140	4639673	118	SRX26571009	SAMN44527874
	105	C105	4	6	04.06.02	ESC_IB9176AA	C105_V4_06	C105_04.06.02_2_5Y	105.101	12.2361	Human	2-5 years	2011	7986	271638	O30	H28	ESC_NC5001AA_AS	A	fimH32	99.9669	0.0372024	271638	302.8	63885	4398104	176	SRX26571010	SAMN44527875
	106	C106	4	6	04.06.04	ESC_IB9155AA	C106_V4_06	C106_04.06.04_2_5Y	105.101	12.2361	Human	2-5 years	2011	206	271591	O1	H15	ESC_NC4980AA_AS	A	fimH41	99.9669	0.0372024	39212	211	131863	4614116	106	SRX26571011	SAMN44527876
	107	C107	5	7	05.07.02	ESC_IB9164AA	C107_V5_07	C107_05.07.02_2_5Y	105.088	12.0939	Human	2-5 years	2011	10	271631	O153	H21	ESC_NC4989AA_AS	A	fimH435	99.6693	0.0967262	25464	244.5	126232	4820804	134	SRX26571012	SAMN44527877
	108	C108	6	3	06.03.02	ESC_IB9175AA	C108_V6_03	C108_06.03.02_2_5Y	105.157	12.0369	Human	2-5 years	2011	48	271639	D6 or O130	H27	ESC_NC5000AA_AS	A	fimH41	99.9669	0.106776	271639	244.9	94411	4930660	168	SRX26571013	SAMN44527878
	109	C109	7	1	07.01.03	ESC_IB9161AA	C109_V7_01	C109_07.01.03_2_5Y	105.138	12.0275	Human	2-5 years	2011	405	271629	O89	H9	ESC_NC4986AA_AS	D	fimH27	99.9669	0.135523	30	200.8	129228	5394976	168	SRX26571014	SAMN44527879
	110	C110	6	10	06.10.01	ESC_IB9172AA	C110_V6_10	C110_06.10.01_U2Y	105.157	12.0369	Human	<2 years	2011	38	271679	O184	H11	ESC_NC4997AA_AS	D	fimH5	99.9669	0.129795	29256	208.8	158423	5012194	116	SRX26571015	SAMN44527880
	111	C111	8	1	08.01.01	ESC_IB9165AA	C111_V8_01	C111_08.01.01_U2Y	105.113	12.0031	Human	<2 years	2011	354	271637	-	H30	ESC_NC4990AA_AS	F	fimH58	99.9287	0.418663	24870	225	194313	5379853	149	SRX26571016	SAMN44527881
	112	C112	10	3	10.03.03	ESC_IB9163AA	C112_V10_03	C112_10.03.03_U2Y	104.954	11.9742	Human	<2 years	2011	617	271628	O45	H6	ESC_NC4988AA_AS	A	Unknown	99.6693	0.394345	31491	236.6	126237	4961863	134	SRX26571017	SAMN44527882
