# Supplementary material for: Genomic insights into extended-spectrum β-lactamase- and plasmid-borne AmpC-producing Escherichia coli transmission between humans and livestock in rural Cambodia
Source: J Med Microbiol. 2025 Mar 13;74(3):001988. doi: 10.1099/jmm.0.001988 (PMC11915462; doi:10.1099/jmm.0.001988)
Supplement: Table S3. [file jmm-74-01988-s003.xlsx]

## Sheet: Chi-square-test
	Table S3: Concordance of AMR phenotypes and genotypes. The presence of putative genotypic resistance (G+) and number of phenotypically non-susceptible isolates (P+) is indicated.
	Antimicrobial agent	Characterisation of phenotypic and genotypic resistance (n=108)				Concordance of phenotypic and genotypic resistance
		P+/G+	P+/G-	P-/G+	P-/G-	P value*
	Ciprofloxacin	37	31	25	15	0.411719
	Chloramphenicol	64	2	2	40	9.47102e-22
	Gentamicin	31	2	8	67	1.0466e-16
	Meropenem	1	1	0	106	2.59209e-13
	Tetracycline	95	2	0	11	3.06577e-21
	Sulfamethoxazole/Trimethoprim	89	6	1	12	6.05922e-15
	Piperacillin/Tazobactam	13	5	18	72	7.78777e-06
	*Values in bold indicate statistical significance by Fisher's exact test or chi-square test; P value < 0.05
