# Supplementary material for: Genomic insights into extended-spectrum β-lactamase- and plasmid-borne AmpC-producing Escherichia coli transmission between humans and livestock in rural Cambodia
Source: J Med Microbiol. 2025 Mar 13;74(3):001988. doi: 10.1099/jmm.0.001988 (PMC11915462; doi:10.1099/jmm.0.001988)
Supplement: Table S4. [file jmm-74-01988-s004.xlsx]

## Sheet: Sheet1
	Table S4. Classification of non-multidrug resistant, MDR and XDR in isolates from humans and livestock.
	Classification	Human (n=49)	Poultry (n=38)	Pig (n=18)	Ruminant (n=6)
	Non-multidrug resistance (NMDR)*	0	2 (5.2%)	0	0
	Multidrug-resistance (MDR)**	45 (97.8%)	36 (94.7%)	18 (100%)	6 (100%)
	Extensive-drug-resistance (XDR)***	1 (2.0%)	0	0	0
	(*) = resistance to 2 or less of selected antibiotics
	(**) = resistance to 3 or more of selected antibiotics
	(***) = susceptible to 2 or less of selected antibiotics
