# Supplementary material for: Genomic insights into extended-spectrum β-lactamase- and plasmid-borne AmpC-producing Escherichia coli transmission between humans and livestock in rural Cambodia
Source: J Med Microbiol. 2025 Mar 13;74(3):001988. doi: 10.1099/jmm.0.001988 (PMC11915462; doi:10.1099/jmm.0.001988)
Supplement: Table S5. [file jmm-74-01988-s005.xlsx]

## Sheet: Sheet1
	Table S5. Plasmid distribution in ESC-Ec from humans and livestock.
	Plasmid families	Humans (n=46)	Poultry (n=38)	Pigs (n=18)	Ruminants (n=6)	Total plasmid occurrence
	IncF (family)	35 (76.1%)	26 (68.4%)	17 (94.4%)	4 (66.7%)	82
	Col (family)	17 (37%)	14 (36.8%)	6 (33.3%)	2 (33.3%)	39
	p0111	10 (21.7%)	13 (34.2%)	3 (16.7%)	1 (16.7%)	27
	IncX (family)	7 (15.2%)	9 (23.7%)	6 (33.3%)	1 (16.7%)	23
	IncH (family)	4 (8.7%)	12 (31.6%)	4 (22.2%)	0	20
	IncQ1	6 (13%)	3 (7.9%)	2 (11.1%)	1 (16.7%)	12
	IncR	4 (8.7%)	3 (7.9%)	2 (11.1%)	1 (16.7%)	10
	Incl (family)	4 (8.7%)	2 (5.3%)	0	0	6
	IncY	3 (6.5%)	1 (2.6%)	0	1 (16.7%)	5
	IncN	0	1 (2.6%)	0	1 (16.7%)	2
	IncB/O/K/Z	1 (2.2%)	0	0	0	1
