# Supplementary material for: Genomic insights into extended-spectrum β-lactamase- and plasmid-borne AmpC-producing Escherichia coli transmission between humans and livestock in rural Cambodia
Source: J Med Microbiol. 2025 Mar 13;74(3):001988. doi: 10.1099/jmm.0.001988 (PMC11915462; doi:10.1099/jmm.0.001988)
Supplement: Table S6. [file jmm-74-01988-s006.xlsx]

## Sheet: Sheet 1
	Table S6. Co-occurrence of AMR genes detected in all genomes in this study.
	No ID	Name with Village Number	cgMLST	MLST (Achtman)	Source	No cooccurrences	Contig number	aph(3'')-Ib–sul2	Contig number	sul1–dfrA12/17-aadA2/5	Contig number	aadA2–lnu(F)	Contig number	blaCTX-M-55–qnrS1	Contig number	Other	Contig number	Other	Contig number	Other
	1	C1_V1_01	270888	155	poultry	2					65	aadA2–lnu(F)			56	aph(3'')-Ib–aph(6)-Id
	2	C2_V1_03	270890	457	poultry	1	41	aph(3'')-Ib–sul2–aph(6)-Id–blaTEM-1B
	3	C3_V1_09	270887	46	poultry	1	74	aph(3'')-Ib–sul2–aph(6)-Id–blaTEM-1B
	4	C4_V1_10	270889	155	poultry	1	50	aph(3'')-Ib–sul2–aph(6)-Id
	5	C5_V2_02	271401	155	poultry	1									16	blaTEM-1b–blaCMY-2
	6	C6_V2_06	271397	156	poultry	1									35	sul1–qepA4–drfB4
	7	C7_V2_06	271397	156	poultry	1									34	sul1–qepA4–drfB4
	8	C8_V2_07	271391	48	poultry	1							65	blaCTX-M-55–qnrS1
	9	C9_V2_08	271403	410	poultry	2			52	aadA5–mph(A)–sul1–dfrA17					47	tet(B)–blaTEM-1B
	10	C10_V3_03	271400	46	poultry	2	103	aph(3'')-Ib–sul2					78	blaCTX-M-55–qnrS1
	11	C11_V3_04	271404	34	poultry	2									61	aadA2–cmlA1–dfrA12	71	mef(B)–sul3
	12	C12_V4_05	271396	15565	poultry	1							45	blaCTX-M-55–qnrS1
	13	C13_V4_05	271396	15565	poultry	1							44	blaCTX-M-55–qnrS1
	14	C14_V4_06	271402	167	poultry	1			47	aadA5–mph(A)–sul1–dfrA17
	15	C15_V4_08	271395	48	poultry	1									44	aph(3'')-Ib–aph(6)-Id–blaCTX-M-55–blaTEM-1B
	16	C16_V4_08	271393	746	poultry	0
	17	C17_V4_08	271398	224	poultry	2			27	aadA2–mph(A)–sul1–dfrA12					1	blaCMY–mdf(A)
	18	C18_V4_10	271399	744	poultry	5	29	aph(3'')-Ib–sul2–aph(6)-Id–blaTEM-1B	69	aadA5–sul1–dfrA17	85	aadA2–lnu(F)			62	aph(4)-Ia–aac(3)-IVa	11	blaCTX-M-14–mcr-1.1
	19	C19_V4_10	271394	7188	poultry	4	69	aph(3'')-Ib–sul2–aph(6)-Id–qnrS1–blaTEM-1B			111	aadA2–lnu(F)			102	aph(4)-Ia–aac(3)-IVa	4	blaCTX-M-14–mcr-1.1
	20	C20_V5_02	271392	155	poultry	1					62	aadA2–lnu(F)
	21	C21_V5_02	271553	871	poultry	1									100	aph(6)-Ic–aph(3')-IIa
	22	C22_V6_03	271554	206	poultry	1							79	blaCTX-M-55–qnrS1
	23	C23_V8_05	271549	410	poultry	3									55	aadA2–cmlA1–dfrA12	65	mef(B)–sul3	75	aac(6')-Ib-cr–blaOXA-1
	24	C24_V8_05	271549	410	poultry	3									61	aadA2–cmlA1–dfrA12	71	mef(B)–sul3	80	aac(6')-Ib-cr–blaOXA-1
	25	C25_V8_06	271556	48	poultry	2	68	aph(3'')-Ib–sul2					60	blaCTX-M-55–qnrS1
	26	C26_V8_07	271551	3631	poultry	2	86	aph(3'')-Ib–sul2–aph(6)-Id							64	catA1–ant(2")-Ia–cmlA1–sul1–mph(A)
	27	C27_V8_10	271552	4358	poultry	3	78	aph(3'')-Ib–sul2–aph(6)-Id–blaTEM-1B			98	aadA2–lnu(F)			91	cmlA1–blaOXA-10–dfrA14
	28	C28_V8_10	271550	6782	poultry	2	78	aph(3'')-Ib–sul2–aph(6)-Id	95	aadA5–sul1–dfrA17
	29	C29_V8_10	271547	12824	poultry	2					89	aadA2–lnu(F)			74	blaTEM-1B–qnrS1–blaCTX-M-27
	30	C30_V9_03	271548	3014	poultry	1	63	aph(3'')-Ib–sul2–aph(6)-Id–blaTEM-1B
	31	C31_V9_05	271555	410	poultry	2	60	aph(3'')-Ib–sul2–aph(6)-Id							71	aac(6')-Ib-cr–blaOXA-1
	32	C32_V9_09	271560	1722	poultry	1			39	aadA5–mph(A)–sul1–dfrA17
	33	C33_V10_01	271559	617	poultry	2	57	aph(3'')-Ib–sul2–aph(6)-Id							51	ant(2")-Ia–cmlA1–sul1–blaTEM-1C
	34	C34_V10_10	271567	2040	poultry	0
	35	C35_V1_10	271568	48	poultry	2	68	aph(3'')-Ib–sul2					60	blaCTX-M-55–qnrS1
	36	C36_V2_03	271565	1638	poultry	4					97	aadA2–lnu(F)			81	aph(4)-Ia–aac(3)-IVa	11	blaCTX-M-14–mcr-1.1	89	blaTEM-1b–sul3
	37	C37_V2_05	271566	6782	poultry	3	77	aph(3'')-Ib–sul2			98	aadA2–lnu(F)			35	blaTEM-1B–tet(A)
	38	C38_V4_09	271561	155	poultry	1	47	aph(3'')-Ib–sul2–aph(6)-Id
	39	C39_V1_10	271558	189	Pig	1	54	aph(3'')-Ib–sul2–aph(6)-Id
	40	C40_V2_03	271562	46	Pig	2	83	aph(3'')-Ib–sul2–aph(6)-Id–tet(A)	76	aadA5–mph(A)–sul1–dfrA17
	41	C41_V2_09	271564	34	Pig	1									71	mef(B)–sul3
	42	C42_V3_01	271426	48	Pig	0
	43	C43_V3_02	271557	167	Pig	3	65	aph(3'')-Ib–sul2–aph(6)-Id							58	catA1–dfrA17	72	dfrA14–blaOXA-10
	44	C44_V3_03	271563	15569	Pig	1	88	aph(3'')-Ib–sul2–aph(6)-Id–blaTEM-1B-blaCTX-M-27
	45	C45_V3_03	271572	46	Pig	3	77	aph(3'')-Ib–sul2–aph(6)-Id	64	aadA5–mph(A)–sul1–dfrA17					73	blaCTX-M-27–blaTEM-1B
	46	C46_V3_07	271582	6018	Pig	5	56	aph(3'')-Ib–sul2–aph(6)-Id			79	aadA2–lnu(F)			57	aph(4)-Ia–aac(3)-IVa	9	blaCTX-M-14–mcr-1.1	49	blaTEM-1B–qnrS1
	47	C47_V4_01	271579	1408	Pig	2	55	aph(3'')-Ib–sul2					49	blaCTX-M-55–qnrS1
	48	C48_V4_03	271569	1408	Pig	2	56	aph(3'')-Ib–sul2					50	blaCTX-M-55–qnrS1
	49	C49_V4_06	271574	167	Pig	2	56	aph(3'')-Ib–sul2–aph(6)-Id–tet(A)	53	aadA2–mph(A)–sul1–dfrA12
	50	C50_V4_06	271573	10	Pig	3									64	aadA2–cmlA1–dfrA12–sul3	60	qnrS1–tet(A)	50	blaCTX-M-55–sul2–floR–mph(A)–blaTEM-1B
	51	C51_V4_06	271571	44	Pig	2			77	aadA5–sul1–dfrA17					90	aac(6')-Ib-cr–blaOXA-1
	52	C52_V4_07	271576	1716	Pig	2			57	aadA5–sul1–dfrA17					67	aadA2–cmlA1
	53	C53_V4_10	271575	48	Pig	3									67	aph(4)-Ia–aac(3)-IVa	9	blaCTX-M-14–mcr-1.1	84	aadA2–dfrA12
	54	C54_V6_02	271570	5229	Pig	2									39	sul2–floR	51	cmlA1–tet(M)
	55	C55_V6_09	271580	38	Pig	2	8	aph(3'')-Ib–sul2–aph(6)-Id–tet(A)-floR	48	aadA2–mph(A)–sul1–dfrA12
	56	C56_V9_05	271581	44	Pig	2	70	aph(3'')-Ib–sul2–aph(6)-Id	53	aadA2–mph(A)–sul1–dfrA12–catA1
	57	C57_V1_02	271577	15570	Ruminant	1									27	aadA2–cmlA1–dfrA12–sul3–blaCTX-M-55
	58	C58_V2_06	271397	156	Ruminant	1									35	sul1–dfrB4–qepA4
	59	C59_V9_04	271555	410	Ruminant	2	61	aph(3'')-Ib–sul2–aph(6)-Id							72	aac(6')-Ib-cr–blaOXA-1
	60	C60_V9_09	271578	155	Ruminant	1							30	blaCTX-M-55–qnrS1
	61	C61_V3_06	271583	156	Ruminant	1									39	sul1–dfrB4–qepA4–catA1
	62	C62_V7_01	271481	224	Ruminant	1	35	aph(3'')-Ib–sul2–aph(6)-Id–blaTEM-1B
	63	C63_V1_01	271590	155	Human	2	49	aph(3'')-Ib–sul2–aph(6)-Id–blaTEM-1B			67	aadA2–lnu(F)
	64	C64_V2_03	271592	1674	Human	3	33*	aph(3'')-Ib–sul2–aph(6)-Id	40	aadA5–mph(A)–sul1–dfrA17					33*	blaTEM-1B–qnrS1–blaCTX-M-27
	65	C65_V2_10	271585	1136	Human	1	98	aph(3'')-Ib–sul2–aph(6)-Id
	66	C66_V3_01	271599	156	Human	1									3	blaTEM-1B–qnrS1
	67	C67_V3_06	271589	542	Human	2									51	blaCTX-M-55–sul2–floR–mph(A)–blaTEM-1B	67	cmlA1–sul3
	68	C68_V4_08	271591	206	Human	1	53	aph(3'')-Ib–sul2–aph(6)-Id–blaTEM-1B-blaCTX-M-27
	70	C70_V5_01	271588	93	Human	1									60	ant(3")-Ia–catA1–sul1
	71	C71_V5_03	271584	155	Human	2	45	aph(3'')-Ib–sul2–aph(6)-Id			61	aadA2–lnu(F)
	72	C72_V5_09	271594	1722	Human	2	49	aph(3'')-Ib–sul2–aph(6)-Id	43	aadA5–mph(A)–sul1–dfrA17
	73	C73_V6_10	271593	155	Human	2	46	aph(3'')-Ib–sul2–aph(6)-Id–blaTEM-1B			65	aadA2–lnu(F)
	74	C74_V7_01	271587	224	Human	2									18	aadA2–cmlA1–dfrA12–sul3	9	blaCTX-M-14–blaTEM-1B
	75	C75_V7_04	271596	1196	Human	2									21	aadA2–cmlA1–dfrA12–sul3	23	blaTEM-1B–tet(A)
	76	C76_V7_04	271595	4380	Human	1	25	aph(3'')-Ib–sul2–aph(6)-Id–blaTEM-1B
	77	C77_V7_05	271586	12824	Human	2					89	aadA2–lnu(F)			75	blaTEM-1B–qnrS1–blaCTX-M-27
	79	C79_V7_08	271615	4015	Human	1									91	blaTEM-1B–sul3
	80	C80_V8_01	271632	1193	Human	1	52	aph(3'')-Ib–sul2–aph(6)-Id
	81	C81_V8_04	271619	38	Human	2			57	aadA2–mph(A)–sul1–dfrA12					66	aph(3'')-Ib–aph(6)-Id
	82	C82_V8_09	271618	131	Human	2	40	aph(3'')-Ib–sul2–aph(6)-Id–blaTEM-1B							41	aadA5–mph(A)–sul1
	83	C83_V9_02	271618	131	Human	2	40	aph(3'')-Ib–sul2–aph(6)-Id–blaTEM-1B							41	aadA5–mph(A)–sul1
	84	C84_V9_03	271626	501	Human	1			2	aadA5–mph(A)–sul1–dfrA17–cat1
	86	C86_V9_07	271559	617	Human	2	57	aph(3'')-Ib–sul2–aph(6)-Id							60	ant(2")-Ia–cmlA1–sul1
	87	C87_V10_02	271630	2003	Human	2	80	aph(3'')-Ib–sul2–aph(6)-Id	47	aadA5–mph(A)–sul1–dfrA17
	88	C88_V10_09	271645	38	Human	4			46	aadA2–mph(A)–sul1–dfrA12					65	aph(6)-Id–aph(3'')-Ib	57	blaTEM-1B–tet(D)	51	tet(A)–floR
	89	C89_V3_07	271622	354	Human	1	55	aph(3'')-Ib–sul2–aph(6)-Id
	90	C90_V4_05	271633	14171	Human	1									198	aadA5–dfrA17
	91	C91_V6_03	271554	206	Human	1							80	blaCTX-M-55–qnrS1
	93	C93_V7_03	271635	405	Human	3	93	aph(3'')-Ib–sul2–aph(6)-Id	71	aadA5–mph(A)–sul1–dfrA17					100	aac(6')-Ib-cr–blaOXA-1
	94	C94_V7_05	271586	12824	Human	2					89	aadA2–lnu(F)			74	blaTEM-1B–qnrS1–blaCTX-M-27
	95	C95_V3_06	271621	617	Human	2	71	aph(3'')-Ib–sul2–aph(6)-Id							88	aac(6')-Ib-cr–blaOXA-1–catB3
	96	C96_V3_06	271643	542	Human	3									78	aadA2–dfrA12	52	blaCTX-M-55–sul2–floR–mph(A)–blaTEM-1B	67	cmlA1–sul3
	97	C97_V3_10	271623	746	Human	4					90	aadA2–lnu(F)			68	aph(4)-Ia–aac(3)-IVa	35	blaCTX-M-14–mcr-1.1	71	cmlA1–dfrA14–blaOXA-10
	98	C98_V5_03	271624	155	Human	2	45	aph(3'')-Ib–sul2–aph(6)-Id–blaTEM-1B			61	aadA2–lnu(F)
	99	C99_V5_04	271617	15565	Human	1							45	blaCTX-M-55–qnrS1
	100	C100-V7_01	271620	394	Human	1									42	sul1–dfrA1–tet(A)
	101	C101_V7_06	271624	155	Human	2	42	aph(3'')-Ib–sul2–aph(6)-Id–blaTEM-1B			60	aadA2–lnu(F)
	102	C102_V7_08	271634	746	Human	3			96	aadA5–mph(A)–sul1–dfrA17					126	aadA2–dfrA12	103	sul2–floR
	103	C103_V8_08	271641	46	Human	1	74	aph(3'')-Ib–sul2–aph(6)-Id–blaTEM-1B-blaCTX-M-55
	104	C104_V3_03	271614	3014	Human	1	59	aph(3'')-Ib–sul2–aph(6)-Id–blaTEM-1B-blaCTX-M-27
	105	C105_V4_06	271638	7986	Human	2	72*	aph(3'')-Ib–sul2–aph(6)-Id					72*	blaCTX-M-55–qnrS1
	106	C106_V4_06	271591	206	Human	2	72*	aph(3'')-Ib–sul2–aph(6)-Id					72*	blaCTX-M-55–qnrS1
	107	C107_V5_07	271631	10	Human	3			62	aadA5–mph(A)–sul1–dfrA17					63	blaCTX-M-15–aac(3)-IId	88	aac(6')-Ib-cr–blaOXA-1
	108	C108_V6_03	271639	48	Human	1									60	blaTEM-1A–tet(A)–floR
	109	C109_V7_01	271629	405	Human	3	95	aph(3'')-Ib–sul2–aph(6)-Id	72	aadA5–mph(A)–sul1–dfrA17					102	aac(6')-Ib-cr–blaOXA-1
	110	C110_V6_10	271679	38	Human	2	8	aph(3'')-Ib–sul2–aph(6)-Id–tet(A)–floR	49	aadA2–mph(A)–sul1–dfrA12
	111	C111_V8_01	271637	354	Human	2	58	aph(3'')-Ib–sul2–aph(6)-Id	43	aadA5–mph(A)–sul1–dfrA17
	112	C112_V10_03	271628	617	Human	2			61	aadA5–mph(A)–sul1–dfrA17					68	sul2–aph(6)-Id
	* genes are present on the same contig
